# Supplementary material for: The effect of climate change on the distribution of a tropical zoanthid (Palythoa caribaeorum) and its ecological implications
Source: PeerJ. 2018 May 17;6:e4777. doi: 10.7717/peerj.4777 (PMC5960586; doi:10.7717/peerj.4777)
Supplement: Supplemental Information 1 — Files contain all datasets in .csv format, along with the codes used for variable selection in R, and references list with original data. [file peerj-06-4777-s001.zip]

Archive with 13 entries (12 files):
- MinAICc_MaxentVariableSelection_results.xlsx
- __MACOSX/
- __MACOSX/._MinAICc_MaxentVariableSelection_results.xlsx
- Pc_All_occurrence_points.csv
- __MACOSX/._Pc_All_occurrence_points.csv
- MaxentVariableSelection_R_code.txt
- __MACOSX/._MaxentVariableSelection_R_code.txt
- Reference list_Palythoa_caribaeorum.docx
- __MACOSX/._Reference list_Palythoa_caribaeorum.docx
- Occurrence_Thinner_Java_code.txt
- __MACOSX/._Occurrence_Thinner_Java_code.txt
- Pc_occurrences_after_data_grooming.csv
- __MACOSX/._Pc_occurrences_after_data_grooming.csv
