# Supplementary material for: The effect of climate change on the distribution of a tropical zoanthid (Palythoa caribaeorum) and its ecological implications
Source: PeerJ. 2018 May 17;6:e4777. doi: 10.7717/peerj.4777 (PMC5960586; doi:10.7717/peerj.4777)
Supplement: Supplemental Information 1 — Files contain all datasets in .csv format, along with the codes used for variable selection in R, and references list with original data. [file peerj-06-4777-s001.zip › MinAICc_MaxentVariableSelection_results.xlsx]

## Sheet: Sheet1
Model	betamultiplier	variables	samples	parameters	loglikelihood	AIC	AICc	BIC	AUC.Test	AUC.Train	AUC.Diff
22	3.5	5	135	28	-1289.23	2634.46	2649.78	2715.81	0.8355	0.8559	0.0204
65	9	27	135	39	-1270.32	2618.63	2651.47	2731.94	0.8221	0.8533	0.0312
45	6.5	27	135	46	-1259.83	2611.66	2660.8	2745.3	0.8261	0.8744	0.0483
72	10	27	135	40	-1275.52	2631.05	2665.94	2747.26	0.8154	0.8375	0.0221
23	3.5	4	135	19	-1313.8	2665.59	2672.2	2720.79	0.8437	0.8497	0.006
24	3.5	4	135	19	-1313.8	2665.59	2672.2	2720.79	0.8349	0.8496	0.0147
57	8	27	135	46	-1266.03	2624.06	2673.2	2757.7	0.8247	0.8571	0.0324
18	3	4	135	24	-1309.06	2666.11	2677.02	2735.84	0.8452	0.845	0.0002
19	3	4	135	24	-1309.06	2666.11	2677.02	2735.84	0.8377	0.8473	0.0096
20	3	4	135	24	-1309.06	2666.11	2677.02	2735.84	0.838	0.851	0.013
26	4	4	135	20	-1316.76	2673.51	2680.88	2731.62	0.8401	0.8436	0.0035
27	4	4	135	20	-1316.76	2673.51	2680.88	2731.62	0.8261	0.8499	0.0238
28	4	4	135	20	-1316.76	2673.51	2680.88	2731.62	0.835	0.841	0.006
58	8	5	135	8	-1332.29	2680.59	2681.73	2703.83	0.8256	0.823	0.0026
62	8.5	5	135	8	-1332.69	2681.37	2682.52	2704.62	0.8227	0.8242	0.0015
66	9	5	135	8	-1332.84	2681.68	2682.83	2704.93	0.8176	0.8142	0.0034
69	9.5	27	135	45	-1273.44	2636.87	2683.39	2767.61	0.8118	0.8444	0.0326
49	7	27	135	50	-1261.56	2623.12	2683.84	2768.39	0.8502	0.8621	0.0119
14	2.5	27	135	66	-1212.88	2557.77	2687.83	2749.52	0.8604	0.8963	0.0359
54	7.5	5	135	12	-1331.38	2686.76	2689.32	2721.63	0.8209	0.8285	0.0076
61	8.5	27	135	48	-1270.08	2636.16	2690.86	2775.61	0.813	0.8478	0.0348
12	2	3	135	33	-1303.57	2673.15	2695.37	2769.02	0.8325	0.852	0.0195
13	2	3	135	33	-1303.57	2673.15	2695.37	2769.02	0.8289	0.8582	0.0293
41	6	27	135	54	-1256.66	2621.32	2695.57	2778.21	0.8461	0.8759	0.0298
70	9.5	3	135	4	-1344.83	2697.67	2697.98	2709.29	0.808	0.8114	0.0034
30	4.5	4	135	24	-1319.84	2687.67	2698.58	2757.4	0.8341	0.8441	0.01
31	4.5	4	135	24	-1319.84	2687.67	2698.58	2757.4	0.8269	0.8446	0.0177
32	4.5	4	135	24	-1319.84	2687.67	2698.58	2757.4	0.8367	0.8399	0.0032
73	10	3	135	4	-1345.39	2698.78	2699.08	2710.4	0.8058	0.8228	0.017
53	7.5	27	135	52	-1264.83	2633.65	2700.87	2784.73	0.8334	0.8625	0.0291
34	5	4	135	23	-1323.58	2693.15	2703.1	2759.97	0.8293	0.8477	0.0184
35	5	4	135	23	-1323.58	2693.15	2703.1	2759.97	0.8269	0.8445	0.0176
36	5	4	135	23	-1323.58	2693.15	2703.1	2759.97	0.8239	0.8479	0.024
9	1.5	3	135	41	-1293.5	2669	2706.03	2788.12	0.8324	0.8603	0.0279
10	1.5	3	135	41	-1293.5	2669	2706.03	2788.12	0.831	0.8662	0.0352
25	4	27	135	61	-1240.63	2603.25	2706.87	2780.47	0.8582	0.884	0.0258
46	6.5	4	135	18	-1332.9	2701.79	2707.69	2754.09	0.8129	0.8448	0.0319
47	6.5	4	135	18	-1332.9	2701.79	2707.69	2754.09	0.8341	0.8332	0.0009
48	6.5	4	135	18	-1332.9	2701.79	2707.69	2754.09	0.8263	0.8322	0.0059
50	7	4	135	17	-1334.69	2703.38	2708.61	2752.77	0.8221	0.8371	0.015
51	7	4	135	17	-1334.69	2703.38	2708.61	2752.77	0.8203	0.8401	0.0198
52	7	4	135	17	-1334.69	2703.38	2708.61	2752.77	0.8136	0.8381	0.0245
42	6	4	135	20	-1330.66	2701.32	2708.69	2759.42	0.8197	0.8491	0.0294
43	6	4	135	20	-1330.66	2701.32	2708.69	2759.42	0.8275	0.8436	0.0161
44	6	4	135	20	-1330.66	2701.32	2708.69	2759.42	0.8297	0.838	0.0083
55	7.5	4	135	16	-1336.65	2705.3	2709.91	2751.78	0.8125	0.8437	0.0312
56	7.5	4	135	16	-1336.65	2705.3	2709.91	2751.78	0.819	0.8312	0.0122
38	5.5	4	135	23	-1327.24	2700.48	2710.43	2767.3	0.8276	0.8499	0.0223
39	5.5	4	135	23	-1327.24	2700.48	2710.43	2767.3	0.8209	0.8434	0.0225
40	5.5	4	135	23	-1327.24	2700.48	2710.43	2767.3	0.8274	0.8416	0.0142
59	8	4	135	16	-1338.69	2709.39	2714	2755.87	0.8113	0.8425	0.0312
60	8	4	135	16	-1338.69	2709.39	2714	2755.87	0.8163	0.8462	0.0299
63	8.5	4	135	15	-1340.46	2710.92	2714.96	2754.5	0.8179	0.8378	0.0199
64	8.5	4	135	15	-1340.46	2710.92	2714.96	2754.5	0.8162	0.8239	0.0077
17	3	27	135	67	-1223.31	2580.62	2716.62	2775.28	0.8637	0.8944	0.0307
6	1	3	135	51	-1276.79	2655.59	2719.49	2803.75	0.8321	0.8651	0.033
7	1	3	135	51	-1276.79	2655.59	2719.49	2803.75	0.8313	0.8696	0.0383
21	3.5	27	135	65	-1232.77	2595.55	2719.9	2784.39	0.8612	0.8844	0.0232
67	9	4	135	16	-1342.8	2717.59	2722.2	2764.08	0.8201	0.8232	0.0031
68	9	4	135	16	-1342.8	2717.59	2722.2	2764.08	0.8237	0.8296	0.0059
15	2.5	3	135	35	-1313.43	2696.86	2722.32	2798.55	0.8337	0.8479	0.0142
16	2.5	3	135	35	-1313.43	2696.86	2722.32	2798.55	0.8235	0.8532	0.0297
29	4.5	27	135	62	-1247.23	2618.47	2726.97	2798.6	0.8565	0.8764	0.0199
71	9.5	2	135	9	-1357.54	2733.09	2734.53	2759.23	0.7958	0.8138	0.018
74	10	2	135	10	-1359.98	2739.96	2741.74	2769.02	0.7875	0.8171	0.0296
11	2	27	135	76	-1201.78	2555.57	2757.36	2776.37	0.8706	0.9054	0.0348
37	5.5	27	135	64	-1255.67	2639.34	2758.2	2825.28	0.8351	0.8734	0.0383
33	5	27	135	67	-1250.94	2635.87	2771.87	2830.53	0.8428	0.8803	0.0375
8	1.5	27	135	86	-1168.57	2509.14	2820.89	2758.99	0.868	0.9217	0.0537
2	0.5	4	135	90	-1196.07	2572.14	2944.41	2833.61	0.846	0.8823	0.0363
3	0.5	4	135	90	-1196.07	2572.14	2944.41	2833.61	0.8456	0.8896	0.044
4	0.5	4	135	90	-1196.07	2572.14	2944.41	2833.61	0.8466	0.8893	0.0427
5	1	27	135	128	-1108.11	2472.22	7976.22	2844.1	0.8729	0.9378	0.0649
1	0.5	27	135	198	-1008.15	x	x	x	0.8717	0.9607	0.089

## Sheet: Sheet2
Test	Contributions	Correlation	Contributions	Correlation	Contributions	Correlation	Contributions	Correlation	Contributions	Correlation	Contributions	Correlation	Contributions	Correlation	Contributions	Correlation	Contributions	Correlation	Contributions	Correlation	Contributions	Correlation	Contributions	Correlation	Contributions	Correlation	Contributions	Correlation	Contributions	Correlation	Contributions	Correlation	Contributions	Correlation	Contributions	Correlation	Contributions	Correlation	Contributions	Correlation	Contributions	Correlation	Contributions	Correlation	Contributions	Correlation	Contributions	Correlation	Contributions
Model	1	1	2	2	3	3	4	4	5	5	6	6	7	7	8	8	9	9	10	10	11	11	12	12	13	13	14	14	15	15	16	16	17	17	18	18	19	19	20	20	21	21	22	22	23	23	24	24	25
betamultiplier	0.5	0.5	0.5	0.5	0.5	0.5	0.5	0.5	1	1	1	1	1	1	1.5	1.5	1.5	1.5	1.5	1.5	2	2	2	2	2	2	2.5	2.5	2.5	2.5	2.5	2.5	3	3	3	3	3	3	3	3	3.5	3.5	3.5	3.5	3.5	3.5	3.5	3.5	4
calcite	16.9175	-0.313875	23.099	1	24.2362	0.482907	24.0166	0.160845	15.9524	-0.313875	25.1663	1	27.3024	0.482907	17.0197	-0.313875	25.6614	1	22.424	0.482907	17.1789	-0.313875	18.4345	1	23.7503	0.482907	19.4013	-0.313875	22.0162	1	23.4064	0.482907	17.0506	-0.313875	18.6676	1	17.7696	0.482907	20.4446	0.0955987	13.6327	-0.313875	17.1718	1	19.4218	0.482907	19.0341	0.0955987	14.9639
chlomax	6.1783	-0.605554	17.1656	0.482907	16.0705	1	17.1794	0.301773	5.9982	-0.605554	12.4824	0.482907	14.1454	1	6.4949	-0.605554	11.9796	0.482907	16.616	1	7.9387	-0.605554	15.0856	0.482907	13.5867	1	5.9325	-0.605554	12.2342	0.482907	12.8955	1	6.253	-0.605554	12.7165	0.482907	12.7497	1	12.1245	0.316231	5.9016	-0.605554	11.6278	0.482907	12.5146	1	12.085	0.316231	5.8813
chlomean	1.1719	NA	NA	NA	NA	NA	NA	NA	2.8914	NA	NA	NA	NA	NA	3.5657	NA	NA	NA	NA	NA	2.3518	NA	NA	NA	NA	NA	0.8591	NA	NA	NA	NA	NA	3.3612	NA	NA	NA	NA	NA	NA	NA	2.7472	NA	NA	NA	NA	NA	NA	NA	2.4492
chlomin	1.2817	NA	NA	NA	NA	NA	NA	NA	0.5644	NA	NA	NA	NA	NA	0.2679	NA	NA	NA	NA	NA	0.0934	NA	NA	NA	NA	NA	0.1369	NA	NA	NA	NA	NA	0.4308	NA	NA	NA	NA	NA	NA	NA	0	NA	NA	NA	NA	NA	NA	NA	0.0464
chlorange	1.942	NA	NA	NA	NA	NA	NA	NA	3.945	NA	NA	NA	NA	NA	1.8268	NA	NA	NA	NA	NA	1.8248	NA	NA	NA	NA	NA	1.3327	NA	NA	NA	NA	NA	1.7971	NA	NA	NA	NA	NA	NA	NA	2.4683	NA	NA	NA	NA	NA	NA	NA	0.8328
cloudmax	2.1744	NA	NA	NA	NA	NA	NA	NA	1.4887	NA	NA	NA	NA	NA	0.3241	NA	NA	NA	NA	NA	0.3323	NA	NA	NA	NA	NA	0.296	NA	NA	NA	NA	NA	0.287	NA	NA	NA	NA	NA	NA	NA	0.6719	NA	NA	NA	NA	NA	NA	NA	0.1332
cloudmean	3.0752	NA	NA	NA	NA	NA	NA	NA	1.9829	NA	NA	NA	NA	NA	0.9933	NA	NA	NA	NA	NA	1.0291	NA	NA	NA	NA	NA	0.6486	NA	NA	NA	NA	NA	0.3781	NA	NA	NA	NA	NA	NA	NA	0.1611	NA	NA	NA	NA	NA	NA	NA	0.1607
cloudmin	1.4789	NA	NA	NA	NA	NA	NA	NA	1.0663	NA	NA	NA	NA	NA	0.5889	NA	NA	NA	NA	NA	0.7403	NA	NA	NA	NA	NA	0.2509	NA	NA	NA	NA	NA	0.5377	NA	NA	NA	NA	NA	NA	NA	0.4702	NA	NA	NA	NA	NA	NA	NA	0.7358
damax	2.1968	NA	NA	NA	NA	NA	NA	NA	0.2257	NA	NA	NA	NA	NA	0.1067	NA	NA	NA	NA	NA	1.2523	NA	NA	NA	NA	NA	0.3458	NA	NA	NA	NA	NA	0.6359	NA	NA	NA	NA	NA	NA	NA	0.6146	NA	NA	NA	NA	NA	NA	NA	1.2143
damean	1.3189	NA	NA	NA	NA	NA	NA	NA	1.1275	NA	NA	NA	NA	NA	0.0994	NA	NA	NA	NA	NA	1.267	NA	NA	NA	NA	NA	0.0238	NA	NA	NA	NA	NA	0.1653	NA	NA	NA	NA	NA	NA	NA	0.4429	NA	NA	NA	NA	NA	NA	NA	0.1848
damin	0.5795	NA	NA	NA	NA	NA	NA	NA	0.3299	NA	NA	NA	NA	NA	0.3102	NA	NA	NA	NA	NA	0.0612	NA	NA	NA	NA	NA	0.0623	NA	NA	NA	NA	NA	0.1381	NA	NA	NA	NA	NA	NA	NA	0.1853	NA	NA	NA	NA	NA	NA	NA	0.2895
dissox	0.0837	NA	NA	NA	NA	NA	NA	NA	0.0853	NA	NA	NA	NA	NA	0.415	NA	NA	NA	NA	NA	1.5005	NA	NA	NA	NA	NA	1.0754	NA	NA	NA	NA	NA	1.374	NA	NA	NA	NA	NA	NA	NA	1.9814	NA	NA	NA	NA	NA	NA	NA	1.3766
nitrate	2.8783	NA	NA	NA	NA	NA	NA	NA	3.0602	NA	NA	NA	NA	NA	1.1744	NA	NA	NA	NA	NA	0.87	NA	NA	NA	NA	NA	0.5793	NA	NA	NA	NA	NA	0.3409	NA	NA	NA	NA	NA	NA	NA	0.7085	NA	NA	NA	NA	NA	NA	NA	1.0299
parmax	1.2383	NA	NA	NA	NA	NA	NA	NA	1.7244	NA	NA	NA	NA	NA	2.4038	NA	NA	NA	NA	NA	1.2284	NA	NA	NA	NA	NA	1.0085	NA	NA	NA	NA	NA	0.5006	NA	NA	NA	NA	NA	NA	NA	0.8734	NA	NA	NA	NA	NA	NA	NA	0.5664
parmean	1.6413	NA	NA	NA	NA	NA	NA	NA	1.4609	NA	NA	NA	NA	NA	0.1707	NA	NA	NA	NA	NA	0.0835	NA	NA	NA	NA	NA	0.0036	NA	NA	NA	NA	NA	0.0338	NA	NA	NA	NA	NA	NA	NA	0.0103	NA	NA	NA	NA	NA	NA	NA	0
ph	2.938	NA	NA	NA	NA	NA	NA	NA	3.3072	NA	NA	NA	NA	NA	3.4953	NA	NA	NA	NA	NA	3.4921	NA	NA	NA	NA	NA	3.6053	NA	NA	NA	NA	NA	3.913	NA	NA	NA	NA	NA	NA	NA	4.3373	0.163972	1.7188	NA	NA	NA	NA	NA	3.4271
phos	4.8755	-0.46979	6.5577	0.160845	6.7628	0.301773	7.5412	1	3.0757	NA	NA	NA	NA	NA	2.9114	NA	NA	NA	NA	NA	2.5723	NA	NA	NA	NA	NA	2.3771	NA	NA	NA	NA	NA	2.8177	NA	NA	NA	NA	NA	NA	NA	2.3224	NA	NA	NA	NA	NA	NA	NA	2.1818
salinity	30.2455	1	53.1778	-0.313875	52.9305	-0.605554	51.2628	-0.46979	40.757	1	62.3514	-0.313875	58.5523	-0.605554	48.2451	1	62.359	-0.313875	60.96	-0.605554	46.6735	1	66.48	-0.313875	62.663	-0.605554	52.4289	1	65.7496	-0.313875	63.6981	-0.605554	49.5193	1	60.3603	-0.313875	62.2183	-0.605554	59.4556	-0.587347	51.8461	1	60.6225	-0.313875	60.033	-0.605554	59.1346	-0.587347	56.5604
silicate	1.8544	NA	NA	NA	NA	NA	NA	NA	0.8721	NA	NA	NA	NA	NA	0.6994	NA	NA	NA	NA	NA	1.0315	NA	NA	NA	NA	NA	0.6545	NA	NA	NA	NA	NA	0.2408	NA	NA	NA	NA	NA	NA	NA	0.5546	NA	NA	NA	NA	NA	NA	NA	0.2521
sstmax	0.7033	NA	NA	NA	NA	NA	NA	NA	0.1648	NA	NA	NA	NA	NA	0.0371	NA	NA	NA	NA	NA	0.1018	NA	NA	NA	NA	NA	0.0541	NA	NA	NA	NA	NA	0.1617	NA	NA	NA	NA	NA	NA	NA	0.0003	NA	NA	NA	NA	NA	NA	NA	0.0091
sstmean	0.6887	NA	NA	NA	NA	NA	NA	NA	0.273	NA	NA	NA	NA	NA	0.3128	NA	NA	NA	NA	NA	0.0966	NA	NA	NA	NA	NA	0.1797	NA	NA	NA	NA	NA	0.0391	NA	NA	NA	NA	NA	NA	NA	0.2248	NA	NA	NA	NA	NA	NA	NA	0.2091
sstmin	1.4334	NA	NA	NA	NA	NA	NA	NA	2.8255	NA	NA	NA	NA	NA	2.5549	NA	NA	NA	NA	NA	0.921	NA	NA	NA	NA	NA	1.6455	NA	NA	NA	NA	NA	1.5332	NA	NA	NA	NA	NA	NA	NA	1.2	NA	NA	NA	NA	NA	NA	NA	1.2495
sstrange	3.4637	NA	NA	NA	NA	NA	NA	NA	2.3604	NA	NA	NA	NA	NA	2.311	NA	NA	NA	NA	NA	3.4913	NA	NA	NA	NA	NA	3.8949	NA	NA	NA	NA	NA	5.7827	-0.587347	8.2556	0.0955987	7.2624	0.316231	7.9753	1	5.2828	-0.587347	8.8591	0.0955987	8.0307	0.316231	9.7463	1	4.526
satmax	1.0989	NA	NA	NA	NA	NA	NA	NA	1.0979	NA	NA	NA	NA	NA	0.4643	NA	NA	NA	NA	NA	0.7006	NA	NA	NA	NA	NA	0.2333	NA	NA	NA	NA	NA	0.0176	NA	NA	NA	NA	NA	NA	NA	0.0127	NA	NA	NA	NA	NA	NA	NA	0.0582
satmean	2.4401	NA	NA	NA	NA	NA	NA	NA	0.7549	NA	NA	NA	NA	NA	0.4204	NA	NA	NA	NA	NA	0.5962	NA	NA	NA	NA	NA	0.5985	NA	NA	NA	NA	NA	0.8748	NA	NA	NA	NA	NA	NA	NA	0.3716	NA	NA	NA	NA	NA	NA	NA	0.0736
satmin	3.2883	NA	NA	NA	NA	NA	NA	NA	1.3193	NA	NA	NA	NA	NA	1.1514	NA	NA	NA	NA	NA	0.819	NA	NA	NA	NA	NA	0.6002	NA	NA	NA	NA	NA	0.609	NA	NA	NA	NA	NA	NA	NA	1.0804	NA	NA	NA	NA	NA	NA	NA	0.2187
satrange	2.8137	NA	NA	NA	NA	NA	NA	NA	1.2889	NA	NA	NA	NA	NA	1.6352	NA	NA	NA	NA	NA	1.7519	NA	NA	NA	NA	NA	1.7711	NA	NA	NA	NA	NA	1.207	NA	NA	NA	NA	NA	NA	NA	1.8975	NA	NA	NA	NA	NA	NA	NA	1.3698
[truncated: 99 more columns]
