# Supplementary material for: The effect of climate change on the distribution of a tropical zoanthid (Palythoa caribaeorum) and its ecological implications
Source: PeerJ. 2018 May 17;6:e4777. doi: 10.7717/peerj.4777 (PMC5960586; doi:10.7717/peerj.4777)
Supplement: Supplemental Information 1 — Files contain all datasets in .csv format, along with the codes used for variable selection in R, and references list with original data. [file peerj-06-4777-s001.zip › Pc_All_occurrence_points.csv]

ID	Y	X	Reference
Hexacorallians of the World	9.409999847	-79.86000061	Fautin DG (2013) Hexacorallians of the World. In: http://geoportal.kgs.ku.edu/hexacoral/anemone2/index.cfm
Hexacorallians of the World	9.539999962	-79.69000244	Fautin DG (2013) Hexacorallians of the World. In: http://geoportal.kgs.ku.edu/hexacoral/anemone2/index.cfm
Hexacorallians of the World	25.76000023	-79.26999664	Fautin DG (2013) Hexacorallians of the World. In: http://geoportal.kgs.ku.edu/hexacoral/anemone2/index.cfm
Hexacorallians of the World	16.26000023	-62.52000046	Fautin DG (2013) Hexacorallians of the World. In: http://geoportal.kgs.ku.edu/hexacoral/anemone2/index.cfm
Hexacorallians of the World	25.03000069	-77.40000153	Fautin DG (2013) Hexacorallians of the World. In: http://geoportal.kgs.ku.edu/hexacoral/anemone2/index.cfm
Hexacorallians of the World	18.34000015	-64.94000244	Fautin DG (2013) Hexacorallians of the World. In: http://geoportal.kgs.ku.edu/hexacoral/anemone2/index.cfm
Hexacorallians of the World	17.94000053	-76.81999969	Fautin DG (2013) Hexacorallians of the World. In: http://geoportal.kgs.ku.edu/hexacoral/anemone2/index.cfm
Marine Biodiversity in Ilha Grande Bay Rio de Janeiro State - Southwest Brazil	-23.063	-44.601	Silveira, Fabio Lang da Lopes RM (2008) Marine Biodiversity in Ilha Grande Bay, Rio de Janeiro State, Southwest Brazil. http://idn.ceos.org/portals/Metadata.do?Portal=idn_ceos&KeywordPath=%5BParameters%3A+Topic%3D%27BIOLOGICAL+CLASSIFICATION%27%2C+Term%3D%27ANIMALS%2FINVERTEBRATES%27%2C+Variable_Level_1%3D%27CNIDARIANS%27%2C+Variable_Level_2%3D%27HYDROZOANS%27%5D&OrigMetad.
Marine Biodiversity in Ilha Grande Bay Rio de Janeiro State - Southwest Brazil	-23.07	-44.253	Silveira, Fabio Lang da Lopes RM (2008) Marine Biodiversity in Ilha Grande Bay, Rio de Janeiro State, Southwest Brazil. http://idn.ceos.org/portals/Metadata.do?Portal=idn_ceos&KeywordPath=%5BParameters%3A+Topic%3D%27BIOLOGICAL+CLASSIFICATION%27%2C+Term%3D%27ANIMALS%2FINVERTEBRATES%27%2C+Variable_Level_1%3D%27CNIDARIANS%27%2C+Variable_Level_2%3D%27HYDROZOANS%27%5D&OrigMetad.
Marine Biodiversity in Ilha Grande Bay Rio de Janeiro State - Southwest Brazil	-23.203	-44.596	Silveira, Fabio Lang da Lopes RM (2008) Marine Biodiversity in Ilha Grande Bay, Rio de Janeiro State, Southwest Brazil. http://idn.ceos.org/portals/Metadata.do?Portal=idn_ceos&KeywordPath=%5BParameters%3A+Topic%3D%27BIOLOGICAL+CLASSIFICATION%27%2C+Term%3D%27ANIMALS%2FINVERTEBRATES%27%2C+Variable_Level_1%3D%27CNIDARIANS%27%2C+Variable_Level_2%3D%27HYDROZOANS%27%5D&OrigMetad.
Marine Biodiversity in Ilha Grande Bay Rio de Janeiro State - Southwest Brazil	-23.071	-44.363	Silveira, Fabio Lang da Lopes RM (2008) Marine Biodiversity in Ilha Grande Bay, Rio de Janeiro State, Southwest Brazil. http://idn.ceos.org/portals/Metadata.do?Portal=idn_ceos&KeywordPath=%5BParameters%3A+Topic%3D%27BIOLOGICAL+CLASSIFICATION%27%2C+Term%3D%27ANIMALS%2FINVERTEBRATES%27%2C+Variable_Level_1%3D%27CNIDARIANS%27%2C+Variable_Level_2%3D%27HYDROZOANS%27%5D&OrigMetad.
Censo de biodiversidad marina Edo. Miranda	10.54488	-66.07686	Gobierno de Miranda Biodiversidad Marina del Estado Miranda. http://biodiversidadmiranda.cbm.usb.ve/cms/.
Censo de biodiversidad marina Edo. Miranda	10.58022	-66.04982	Gobierno de Miranda Biodiversidad Marina del Estado Miranda. http://biodiversidadmiranda.cbm.usb.ve/cms/.
Cnidaria_Sao_Paulo_2000-2010_and_Brazil	-23.8311	-45.4075	Silveira FL Da, Morandini AC (2011) Checklist dos Cnidaria do Estado de São Paulo, Brasil.
Cnidaria_Sao_Paulo_2000-2010_and_Brazil	-23.8285	-45.4232	Silveira FL Da, Morandini AC (2011) Checklist dos Cnidaria do Estado de São Paulo, Brasil.
Cnidaria_Sao_Paulo_2000-2010_and_Brazil	-23.8292	-45.4228	Silveira FL Da, Morandini AC (2011) Checklist dos Cnidaria do Estado de São Paulo, Brasil.
Cnidaria_Sao_Paulo_2000-2010_and_Brazil	-23.8302	-45.4435	Silveira FL Da, Morandini AC (2011) Checklist dos Cnidaria do Estado de São Paulo, Brasil.
NaGISA Project	10.85171	-68.23634	NaGISA Project
Hexacorallians of the World	9.5	-78.69999695	Fautin DG (2013) Hexacorallians of the World. In: http://geoportal.kgs.ku.edu/hexacoral/anemone2/index.cfm.
Hexacorallians of the World	17.79000092	-64.62000275	Fautin DG (2013) Hexacorallians of the World. In: http://geoportal.kgs.ku.edu/hexacoral/anemone2/index.cfm.
Hexacorallians of the World	25.47999954	-80.15000153	Fautin DG (2013) Hexacorallians of the World. In: http://geoportal.kgs.ku.edu/hexacoral/anemone2/index.cfm.
Hexacorallians of the World	-23.80999947	-45.38999939	Fautin DG (2013) Hexacorallians of the World. In: http://geoportal.kgs.ku.edu/hexacoral/anemone2/index.cfm.
Hexacorallians of the World	-13.5	-38.79999924	Fautin DG (2013) Hexacorallians of the World. In: http://geoportal.kgs.ku.edu/hexacoral/anemone2/index.cfm.
Hexacorallians of the World	25.70000076	-79.30000305	Fautin DG (2013) Hexacorallians of the World. In: http://geoportal.kgs.ku.edu/hexacoral/anemone2/index.cfm.
Hexacorallians of the World	9.390000343	-79.87999725	Fautin DG (2013) Hexacorallians of the World. In: http://geoportal.kgs.ku.edu/hexacoral/anemone2/index.cfm.
Hexacorallians of the World	20.21999931	-91.98000336	Fautin DG (2013) Hexacorallians of the World. In: http://geoportal.kgs.ku.edu/hexacoral/anemone2/index.cfm.
Hexacorallians of the World	12.13000011	-69	Fautin DG (2013) Hexacorallians of the World. In: http://geoportal.kgs.ku.edu/hexacoral/anemone2/index.cfm.
Marine Biodiversity in Ilha Grande Bay Rio de Janeiro State - Southwest Brazil	-23.193	-44.644	Marine Biodiversity in Ilha Grande Bay Rio de Janeiro State - Southwest Brazil
Marine Biodiversity in Ilha Grande Bay Rio de Janeiro State - Southwest Brazil	-23.221	-44.15	Marine Biodiversity in Ilha Grande Bay Rio de Janeiro State - Southwest Brazil
Censo de biodiversidad marina Edo. Miranda	10.5805	-66.06164	Censo de biodiversidad marina Edo. Miranda
Cnidaria_Sao_Paulo_2000-2010_and_Brazil	-23.8296	-45.4231	Cnidaria_Sao_Paulo_2000-2010_and_Brazil
Hexacorallians of the World	-23.05999947	-44.41999817	Hexacorallians of the World
Hexacorallians of the World	9.579999924	-78.72000122	Hexacorallians of the World
Hexacorallians of the World	0.920000017	-29.37000084	Hexacorallians of the World
Hexacorallians of the World	24.60000038	-81.5	Hexacorallians of the World
Hexacorallians of the World	11	-66	Hexacorallians of the World
Hexacorallians of the World	17.96999931	-67.04000092	Hexacorallians of the World
Hexacorallians of the World	11.5	-73	Hexacorallians of the World
Marine Biodiversity in Ilha Grande Bay Rio de Janeiro State - Southwest Brazil	-23.125	-44.148	Marine Biodiversity in Ilha Grande Bay Rio de Janeiro State - Southwest Brazil
Marine Biodiversity in Ilha Grande Bay Rio de Janeiro State - Southwest Brazil	-23	-44.421	Marine Biodiversity in Ilha Grande Bay Rio de Janeiro State - Southwest Brazil
Marine Biodiversity in Ilha Grande Bay Rio de Janeiro State - Southwest Brazil	-23.167	-44.373	Marine Biodiversity in Ilha Grande Bay Rio de Janeiro State - Southwest Brazil
Marine Biodiversity in Ilha Grande Bay Rio de Janeiro State - Southwest Brazil	-23.085	-44.31	Marine Biodiversity in Ilha Grande Bay Rio de Janeiro State - Southwest Brazil
Marine Biota Along the West Coast of Ceara State - Northeast Brazil	-3.226666667	-39.2636	Marine Biota Along the West Coast of Ceara State - Northeast Brazil
Cnidaria_Sao_Paulo_2000-2010_and_Brazil	-23.8292	-45.4252	Cnidaria_Sao_Paulo_2000-2010_and_Brazil
Marine and Coastal Research Institute - INVEMAR, Colombia,IABIN	9.379616737	-76.18586731	Marine and Coastal Research Institute - INVEMAR, Colombia,IABIN
Hexacorallians of the World	22	-79	Hexacorallians of the World
Marine Biodiversity in Ilha Grande Bay Rio de Janeiro State - Southwest Brazil	-23.043	-44.14	Marine Biodiversity in Ilha Grande Bay Rio de Janeiro State - Southwest Brazil
Marine Biodiversity in Ilha Grande Bay Rio de Janeiro State - Southwest Brazil	-23.164	-44.099	Marine Biodiversity in Ilha Grande Bay Rio de Janeiro State - Southwest Brazil
Censo de biodiversidad marina Edo. Miranda	10.65126	-66.23356	Censo de biodiversidad marina Edo. Miranda
Censo de biodiversidad marina Edo. Miranda	10.6192	-66.18254	Censo de biodiversidad marina Edo. Miranda
Censo de biodiversidad marina Edo. Miranda	10.6524	-66.24744	Censo de biodiversidad marina Edo. Miranda
Hexacorallians of the World	17.77000046	-64.62000275	Hexacorallians of the World
Hexacorallians of the World	18.23999977	-66.40000153	Hexacorallians of the World
Hexacorallians of the World	-23.80999947	-45.36999893	Hexacorallians of the World
Hexacorallians of the World	9.170000076	-79.90000153	Hexacorallians of the World
Hexacorallians of the World	18.10000038	-77.30000305	Hexacorallians of the World
Hexacorallians of the World	17.63999939	-63.22999954	Hexacorallians of the World
Hexacorallians of the World	-23.21999931	-44.34000015	Hexacorallians of the World
Marine Biodiversity in Ilha Grande Bay Rio de Janeiro State - Southwest Brazil	-23.137	-44.326	Marine Biodiversity in Ilha Grande Bay Rio de Janeiro State - Southwest Brazil
Marine Biodiversity in Ilha Grande Bay Rio de Janeiro State - Southwest Brazil	-23.028	-44.309	Marine Biodiversity in Ilha Grande Bay Rio de Janeiro State - Southwest Brazil
Marine Biodiversity in Ilha Grande Bay Rio de Janeiro State - Southwest Brazil	-23.291	-44.506	Marine Biodiversity in Ilha Grande Bay Rio de Janeiro State - Southwest Brazil
Marine Biodiversity in Ilha Grande Bay Rio de Janeiro State - Southwest Brazil	-23.029	-44.235	Marine Biodiversity in Ilha Grande Bay Rio de Janeiro State - Southwest Brazil
Marine Biodiversity in Ilha Grande Bay Rio de Janeiro State - Southwest Brazil	-23.238	-44.6	Marine Biodiversity in Ilha Grande Bay Rio de Janeiro State - Southwest Brazil
Marine Biota Along the West Coast of Ceara State - Northeast Brazil	-3.397283333	-39.01261667	Marine Biota Along the West Coast of Ceara State - Northeast Brazil
Censo de biodiversidad marina Edo. Miranda	10.56224	-66.05546	Censo de biodiversidad marina Edo. Miranda
Censo de biodiversidad marina Edo. Miranda	10.59246	-66.10263	Censo de biodiversidad marina Edo. Miranda
Censo de biodiversidad marina Edo. Miranda	10.64185	-66.29939	Censo de biodiversidad marina Edo. Miranda
Hexacorallians of the World	15	-75	Hexacorallians of the World
Hexacorallians of the World	-23.82999992	-45.43000031	Hexacorallians of the World
Hexacorallians of the World	22.21999931	-81.18000031	Hexacorallians of the World
Hexacorallians of the World	17.75	-64.76999664	Hexacorallians of the World
Hexacorallians of the World	21.93000031	-84.41000366	Hexacorallians of the World
Hexacorallians of the World	19.5	-80.59999847	Hexacorallians of the World
Hexacorallians of the World	-23.01000023	-44.36000061	Hexacorallians of the World
Hexacorallians of the World	9.369999886	-79.90000153	Hexacorallians of the World
Hexacorallians of the World	10.48999977	-68.97000122	Hexacorallians of the World
Marine Biodiversity in Ilha Grande Bay Rio de Janeiro State - Southwest Brazil	-23.221	-44.558	Marine Biodiversity in Ilha Grande Bay Rio de Janeiro State - Southwest Brazil
Marine Biodiversity in Ilha Grande Bay Rio de Janeiro State - Southwest Brazil	-23.102	-44.191	Marine Biodiversity in Ilha Grande Bay Rio de Janeiro State - Southwest Brazil
Marine Biodiversity in Ilha Grande Bay Rio de Janeiro State - Southwest Brazil	-23.047	-44.214	Marine Biodiversity in Ilha Grande Bay Rio de Janeiro State - Southwest Brazil
Censo de biodiversidad marina Edo. Miranda	10.6309	-66.30515	Censo de biodiversidad marina Edo. Miranda
Censo de biodiversidad marina Edo. Miranda	10.53449	-66.08839	Censo de biodiversidad marina Edo. Miranda
NaGISA Project	23.12829	-82.42215	NaGISA Project
SINBIOTA - marine data	-23.5347	-45.0817	SINBIOTA - marine data
Hexacorallians of the World	23.13999939	-82.41999817	Hexacorallians of the World
Hexacorallians of the World	32.27000046	-64.75	Hexacorallians of the World
Hexacorallians of the World	18.35000038	-64.73999786	Hexacorallians of the World
Hexacorallians of the World	18.07999992	-67.88999939	Hexacorallians of the World
Hexacorallians of the World	11.26000023	-74.20999908	Hexacorallians of the World
Hexacorallians of the World	18.75	-63.75	Hexacorallians of the World
Hexacorallians of the World	9.350000381	-79.91999817	Hexacorallians of the World
Marine Biodiversity in Ilha Grande Bay Rio de Janeiro State - Southwest Brazil	-23.268	-44.541	Marine Biodiversity in Ilha Grande Bay Rio de Janeiro State - Southwest Brazil
Marine Biodiversity in Ilha Grande Bay Rio de Janeiro State - Southwest Brazil	-23.272	-44.631	Marine Biodiversity in Ilha Grande Bay Rio de Janeiro State - Southwest Brazil
Marine Biodiversity in Ilha Grande Bay Rio de Janeiro State - Southwest Brazil	-23.048	-44.546	Marine Biodiversity in Ilha Grande Bay Rio de Janeiro State - Southwest Brazil
Marine Biodiversity in Ilha Grande Bay Rio de Janeiro State - Southwest Brazil	-23.185	-44.578	Marine Biodiversity in Ilha Grande Bay Rio de Janeiro State - Southwest Brazil
Marine Biodiversity in Ilha Grande Bay Rio de Janeiro State - Southwest Brazil	-23.113	-44.297	Marine Biodiversity in Ilha Grande Bay Rio de Janeiro State - Southwest Brazil
Marine Biodiversity in Ilha Grande Bay Rio de Janeiro State - Southwest Brazil	-22.962	-44.367	Marine Biodiversity in Ilha Grande Bay Rio de Janeiro State - Southwest Brazil
Marine Biodiversity in Ilha Grande Bay Rio de Janeiro State - Southwest Brazil	-23.032	-44.379	Marine Biodiversity in Ilha Grande Bay Rio de Janeiro State - Southwest Brazil
Brazil_Marine_biota_PhD_MSc_studies	-8.3789	-34.9492	Brazil_Marine_biota_PhD_MSc_studies
SINBIOTA - marine data	-23.6264	-45.3747	SINBIOTA - marine data
Hexacorallians of the World	23.76000023	-76.08000183	Hexacorallians of the World
Marine and Coastal Research Institute - INVEMAR, Colombia,IABIN	12.49962997	-81.71729279	Marine and Coastal Research Institute - INVEMAR, Colombia,IABIN
Marine Biodiversity in Ilha Grande Bay Rio de Janeiro State - Southwest Brazil	-23.079	-44.225	Marine Biodiversity in Ilha Grande Bay Rio de Janeiro State - Southwest Brazil
Marine Biodiversity in Ilha Grande Bay Rio de Janeiro State - Southwest Brazil	-23.157	-44.682	Marine Biodiversity in Ilha Grande Bay Rio de Janeiro State - Southwest Brazil
Hexacorallians of the World	-22.72999954	-41.86999893	Hexacorallians of the World
NaGISA Project	10.83328	-68.23666111	NaGISA Project
SINBIOTA - marine data	-23.4156	-44.8594	SINBIOTA - marine data
Acosta2001	-23.82	-45.41	Acosta2001
Acosta2001	-23.843829	-45.40521	Acosta2001
Acosta2007	11.36	-73.94	Acosta2007
Amaral2002	0.916975	-29.345742	Amaral2002
Amaral2009	-3.874315	-32.475663	Amaral2009
Amaral2009	-3.807408	-32.39018	Amaral2009
Amaral2009	-3.858119	-32.408583	Amaral2009
Amaral2009	-3.87076	-32.434475	Amaral2009
Bastidas1996	10.506986	-67.973698	Bastidas1996
Boscolo2005	-23.82	-45.41	Boscolo2005
Bouzon2012	-26.372148	-48.523128	Bouzon2012
Bouzon2012	-27.293143	-48.358039	Bouzon2012
Castro2006	-27.293143	-48.358039	Castro2006
Castro2006	-16.899746	-39.042135	Castro2006
Castro2006	-16.911667	-39.036667	Castro2006
Castro_Segal2012	-17.668132	-39.00693	Castro_Segal2012
Castro_Segal2012	-17.697259	-38.988271	Castro_Segal2012
Castro_Segal2012	-17.786787	-39.054234	Castro_Segal2012
Castro_Segal2012	-17.902089	-39.124258	Castro_Segal2012
Castro_Segal2012	-17.96914	-39.1945	Castro_Segal2012
Castro_Segal2012	-17.981676	-39.252318	Castro_Segal2012
Chimetto2009	-23.859204	-45.421859	Chimetto2009
Chimetto2009	-23.844097	-45.408451	Chimetto2009
Chimetto2009	-23.821669	-45.409873	Chimetto2009
Colvard2011	18.31	-64.71	Colvard2011
Costa2011	-8.386485	-34.955587	Costa2011
Costa2011	-8.36928	-34.948279	Costa2011
Creed2007	-23.1	-44.17	Creed2007
Cruz2009	-12.820549	-38.5546	Cruz2009
Cruz2009	-12.80628	-38.576837	Cruz2009
Cruz2009	-12.835542	-38.548757	Cruz2009
Cruz2009	-12.787637	-38.622079	Cruz2009
Cruz2009	-12.783847	-38.534671	Cruz2009
Cruz2009	-12.93654	-38.509303	Cruz2009
Cubit1983	9.53	-79.79	Cubit1983
Duchassaing1860	16.13185	-61.440167	Duchassaing1860
Echeverría1997	-3.865975	-33.81683	Echeverría1997
Echeverría1997	-20.499558	-29.34353	Echeverría1997
Edmunds2000	18.30663	-64.7192	Edmunds2000
Edwards1983	0.917037	-29.346064	Edwards1983
Fadlallah1984	9.579722	-78.719722	Fadlallah1984
Francini-Filho2010	-17.96666	-38.7	Francini-Filho2010
Gasparini2001	-20.5	-29.33333	Gasparini2001
Gleibs1999	11.303288	-74.189476	Gleibs1999
Gleibs1998	11.227	-74.2334	Gleibs1998
Haywich1997	24.553151	-81.843552	Haywich1997
Haywich1997	24.555181	-81.843025	Haywich1997
Hines2011	24.774333	-76.817433	Hines2011
Hines2011	24.946737	-80.468616	Hines2011
Karlson1980	18.466241	-77.407234	Karlson1980
Kemp2006	26.719076	-80.031193	Kemp2006
Kemp2006	26.183821	-80.095234	Kemp2006
Kemp2006	24.574059	-81.657654	Kemp2006
Koehl1977	9.404013	-79.85652	Koehl1977
Koehl1977	-23.828972	-45.42307	Koehl1977
LaJeunesse2000	20.837745	-86.875417	LaJeunesse2000
LaJeunesse2000	24.253236	-76.49664	LaJeunesse2000
Longo2012	-17.966667	-38.7	Longo2012
Mantellato2012	-23.018343	-44.363219	Mantellato2012
Mantellato2012	-23.01216	-44.369749	Mantellato2012
Mantellato2012	-23.056952	-44.416724	Mantellato2012
Mantellato2012	-23.05484	-44.404233	Mantellato2012
Mantellato2012	-23.086034	-44.329016	Mantellato2012
Mantellato2012	-23.084362	-44.310501	Mantellato2012
Mantellato2012	-23.092484	-44.309116	Mantellato2012
Melo2012	-8.184	-34.917583	Melo2012
Melo2012	-8.670278	-35.070556	Melo2012
Melo2012	-8.184	-34.917583	Melo2012
Mendonça-Neto2008	-22.99034	-41.997687	Mendonça-Neto2008
Oigman-Pszczol2004	-22.753108	-41.887871	Oigman-Pszczol2004
Pereira2007	-23.529403	-45.076325	Pereira2007
Perez2005	-8.658481	-35.070399	Perez2005
Rabelo2007	-3.177552	-39.320324	Rabelo2007
Ramos2010	-3.804622	-32.377597	Ramos2010
Robertson1967	25.729736	-79.244374	Robertson1967
Robertson1967	25.665821	-80.156184	Robertson1967
Sebens1977	-23.82822	-45.42282	Sebens1977
Sebens1977	9.35503	-79.928	Sebens1977
Sebens1982	9.579722	-78.719722	Sebens1982
Soares2011	-3.684541	-38.634686	Soares2011
Soares2011	-3.545762	-38.807924	Soares2011
Soares2011	-3.395303	-39.005825	Soares2011
Soares2011	-3.216128	-39.266259	Soares2011
Soares2011	-3.140096	-39.439016	Soares2011
Soares2011	-3.108291	-39.507063	Soares2011
Soares2011	-2.861742	-40.88757	Soares2011
Souza2008	-5.70035	-35.191435	Souza2008
Stampar2007	-24.296293	-46.241476	Stampar2007
Suchanek1981	17.766492	-64.616547	Suchanek1981
Varela2002	23.182902	-82.093218	Varela2002
Villaça1997	-17.966683	-38.699977	Villaça1997
Almeida2012	-3.400061	-39.0135	Almeida2012
Beres1983	17.9613	-66.61252	Beres1983
Carballeira1995	17.952582	-67.046622	Carballeira1995
Chimetto2011	-23.840278	-45.416389	Chimetto2011
Chimetto2011	-23.840278	-45.406111	Chimetto2011
Chimetto2011	-23.821825	-45.409577	Chimetto2011
Chimetto2011	-23.840278	-45.406111	Chimetto2011
MacCord2002	-23.829033	-45.423048	MacCord2002
Seemann2009	12.095575	-68.922476	Seemann2009
Soares2006	-8.509188	-35.00014	Soares2006
Villamizar2005	11.896861	-66.58275	Villamizar2005
Villamizar2005	11.763694	-66.70275	Villamizar2005
Villamizar2005	11.736444	-66.843611	Villamizar2005
Villamizar2005	11.792556	-66.895306	Villamizar2005
Villamizar2005	11.798861	-66.883139	Villamizar2005
Villamizar2005	11.825389	-66.934944	Villamizar2005
Lesser1990	32.35	-64.71	Lesser1990
Personal_observation_Ana_2013	-23.228909	-44.641248	Personal_observation_Ana_2013
Personal_observation_Ana_2013	-22.991183	-44.409467	Personal_observation_Ana_2013
Personal_observation_Ana_2013	-27.610106	-48.387576	Personal_observation_Ana_2013
Personal_observation_Ana_2013	-27.196424	-48.294147	Personal_observation_Ana_2013
Personal_observation_Ana_2013	-27.140066	-48.480778	Personal_observation_Ana_2013
Personal_observation_Ana_2013	-26.381878	-48.525142	Personal_observation_Ana_2013
Personal_observation_Ana_2013	-27.277614	-48.374854	Personal_observation_Ana_2013
Personal_observation_Ana_2013	-23.897168	-45.246074	Personal_observation_Ana_2013
Personal_observation_Ana_2013	-22.966913	-44.367676	Personal_observation_Ana_2013
Personal_observation_Ana_2013	-23.925065	-45.28681	Personal_observation_Ana_2013
Personal_observation_Ana_2013	-23.797493	-45.130447	Personal_observation_Ana_2013
Personal_observation_Ana_2013	-23.829894	-45.3937	Personal_observation_Ana_2013
Personal_observation_Ana_2013	-23.828367	-45.422421	Personal_observation_Ana_2013
Personal_observation_Ana_2013	-23.139333	-44.159139	Personal_observation_Ana_2013
Personal_observation_Ana_2013	-23.133865	-44.290453	Personal_observation_Ana_2013
Personal_observation_Ana_2013	-13.009849	-38.533809	Personal_observation_Ana_2013
Personal_observation_Ana_2013	-20.677588	-40.36577	Personal_observation_Ana_2013
Correia_Sovierzoski2008	-9.66	-35.701	Correia_Sovierzoski2008
Correia_Sovierzoski2008	-9.669	-35.692	Correia_Sovierzoski2008
Correia_Sovierzoski2008	-9.705	-35.726	Correia_Sovierzoski2008
Correia_Sovierzoski2008	-9.688	-35.707	Correia_Sovierzoski2008
Correia_Sovierzoski2008	-9.697	-35.703	Correia_Sovierzoski2008
Correia_Sovierzoski_2008	-9.66	-35.701	Correia_Sovierzoski_2008
Correia_Sovierzoski_2008	-9.669	-35.692	Correia_Sovierzoski_2008
Correia_Sovierzoski_2008	-9.705	-35.726	Correia_Sovierzoski_2008
Correia_Sovierzoski_2008	-9.688	-35.707	Correia_Sovierzoski_2008
Correia_Sovierzoski_2008	-9.697	-35.703	Correia_Sovierzoski_2008
Azevedo, C.A.A., Carneiro, M.A.A., Oliveira, S.R., Marinho-Spriano, E. 2011	-5.966666667	-35.1	Azevedo, C.A.A., Carneiro, M.A.A., Oliveira, S.R., Marinho-Spriano, E. 2011
Villaça e Pitombo 1997	-17.54638889	-38.99666667	Villaça e Pitombo 1997
Villaça e Pitombo 1997	-17.96388889	-38.6975	Villaça e Pitombo 1997
Villaça e Pitombo 1997	-17.96944444	-38.70861111	Villaça e Pitombo 1997
Paulo R. Medeiros_etal_2010	-7.111666667	-34.8125	Paulo R. Medeiros_etal_2010
Francini-Filho, R. B_etal_2013	-16.92222222	-39.065	Francini-Filho, R. B_etal_2013
Francini-Filho, R. B_etal_2013	-16.9	-39.06027778	Francini-Filho, R. B_etal_2013
Francini-Filho, R. B_etal_2013	-17.964695	-38.698885	Francini-Filho, R. B_etal_2013
Francini-Filho, R. B_etal_2013	-17.932377	-38.666678	Francini-Filho, R. B_etal_2013
Francini-Filho, R. B_etal_2013	-17.48359	-39.027166	Francini-Filho, R. B_etal_2013
Bruce, T._etal_2012	-17.907659	-39.119817	Bruce, T._etal_2012
Castro, C. B., Segal, B., Negrao, F., Calderon, E. N. 2012	-17.49	-39.14388889	Castro, C. B., Segal, B., Negrao, F., Calderon, E. N. 2012
Castro, C. B., Segal, B., Negrao, F., Calderon, E. N. 2012	-17.83194444	-39.13555556	Castro, C. B., Segal, B., Negrao, F., Calderon, E. N. 2012
Castro, C. B., Segal, B., Negrao, F., Calderon, E. N. 2012	-17.83027778	-39.30527778	Castro, C. B., Segal, B., Negrao, F., Calderon, E. N. 2012
Castro, C. B., Segal, B., Negrao, F., Calderon, E. N. 2012	-17.94388889	-39.27444444	Castro, C. B., Segal, B., Negrao, F., Calderon, E. N. 2012
Castro, C. B., Segal, B., Negrao, F., Calderon, E. N. 2012	-17.96777778	-39.43027778	Castro, C. B., Segal, B., Negrao, F., Calderon, E. N. 2012
Castro, C. B., Segal, B., Negrao, F., Calderon, E. N. 2012	-18.20916667	-39.34388889	Castro, C. B., Segal, B., Negrao, F., Calderon, E. N. 2012
Ramos, C. A. C._etal_2010	-12.98861111	-38.53166667	Ramos, C. A. C._etal_2010
Segal, B. e Castro, C. B. 2011	-18.02305556	-38.73055556	Segal, B. e Castro, C. B. 2011
Segal, B. e Castro, C. B. 2011	-17.89027778	-39.05694444	Segal, B. e Castro, C. B. 2011
Segal, B. e Castro, C. B. 2011	-17.85583333	-39.25416667	Segal, B. e Castro, C. B. 2011
Cruz, I. C. S., Kikuchi, R. K. P., Leão, Z. M. A. N. 2009	-12.82224761	-38.5598232	Cruz, I. C. S., Kikuchi, R. K. P., Leão, Z. M. A. N. 2009
Cruz, I. C. S., Kikuchi, R. K. P., Leão, Z. M. A. N. 2009	-12.81426757	-38.57130359	Cruz, I. C. S., Kikuchi, R. K. P., Leão, Z. M. A. N. 2009
Cruz, I. C. S., Kikuchi, R. K. P., Leão, Z. M. A. N. 2009	-12.79715744	-38.57107361	Cruz, I. C. S., Kikuchi, R. K. P., Leão, Z. M. A. N. 2009
Cruz, I. C. S., Kikuchi, R. K. P., Leão, Z. M. A. N. 2009	-12.79887747	-38.58327401	Cruz, I. C. S., Kikuchi, R. K. P., Leão, Z. M. A. N. 2009
Cruz, I. C. S., Kikuchi, R. K. P., Leão, Z. M. A. N. 2009	-12.83344765	-38.52534204	Cruz, I. C. S., Kikuchi, R. K. P., Leão, Z. M. A. N. 2009
Cruz, I. C. S., Kikuchi, R. K. P., Leão, Z. M. A. N. 2009	-12.78808329	-38.6172222	Cruz, I. C. S., Kikuchi, R. K. P., Leão, Z. M. A. N. 2009
Cruz, I. C. S., Kikuchi, R. K. P., Leão, Z. M. A. N. 2009	-12.78480554	-38.54858332	Cruz, I. C. S., Kikuchi, R. K. P., Leão, Z. M. A. N. 2009
Cruz, I. C. S., Kikuchi, R. K. P., Leão, Z. M. A. N. 2009	-12.93860816	-38.51110459	Cruz, I. C. S., Kikuchi, R. K. P., Leão, Z. M. A. N. 2009
Cruz, I. C. S., Kikuchi, R. K. P., Leão, Z. M. A. N. 2009	-12.84849691	-38.49371568	Cruz, I. C. S., Kikuchi, R. K. P., Leão, Z. M. A. N. 2009
Cruz, I. C. S., Kikuchi, R. K. P., Leao, Z. M. A. N. 2008	-16.88777778	-39.09166667	Cruz, I. C. S., Kikuchi, R. K. P., Leao, Z. M. A. N. 2008
CRUZ, I. C. S._etal_ 2015	-12.80916667	-38.62638889	CRUZ, I. C. S._etal_ 2015
CRUZ, I. C. S._etal_ 2015	-12.84527778	-38.51305556	CRUZ, I. C. S._etal_ 2015
CRUZ, I. C. S._etal_ 2015	-12.83694444	-38.54916667	CRUZ, I. C. S._etal_ 2015
CRUZ, I. C. S._etal_ 2015	-12.79833333	-38.58388889	CRUZ, I. C. S._etal_ 2015
CRUZ, I. C. S._etal_ 2015	-12.82916667	-38.54777778	CRUZ, I. C. S._etal_ 2015
CRUZ, I. C. S._etal_ 2015	-12.82527778	-38.53555556	CRUZ, I. C. S._etal_ 2015
CRUZ, I. C. S._etal_ 2015	-12.82222222	-38.56	CRUZ, I. C. S._etal_ 2015
CRUZ, I. C. S._etal_ 2015	-12.83333333	-38.52527778	CRUZ, I. C. S._etal_ 2015
Loiola, M. M., CRUZ, I. C. S., LEAO, Z. M. A. N., KIKUCHI, R. K. P. 2014	-13.3808	-38.9049	Loiola, M. M., CRUZ, I. C. S., LEAO, Z. M. A. N., KIKUCHI, R. K. P. 2014
Loiola, M. M., CRUZ, I. C. S., LEAO, Z. M. A. N., KIKUCHI, R. K. P. 2014	-13.4737	-38.8973	Loiola, M. M., CRUZ, I. C. S., LEAO, Z. M. A. N., KIKUCHI, R. K. P. 2014
Loiola, M. M., CRUZ, I. C. S., LEAO, Z. M. A. N., KIKUCHI, R. K. P. 2014	-13.4841	-38.9038	Loiola, M. M., CRUZ, I. C. S., LEAO, Z. M. A. N., KIKUCHI, R. K. P. 2014
Loiola, M. M., CRUZ, I. C. S., LEAO, Z. M. A. N., KIKUCHI, R. K. P. 2014	-13.5815	-38.9086	Loiola, M. M., CRUZ, I. C. S., LEAO, Z. M. A. N., KIKUCHI, R. K. P. 2014
Loiola, M. M., CRUZ, I. C. S., LEAO, Z. M. A. N., KIKUCHI, R. K. P. 2014	-13.5944	-38.8948	Loiola, M. M., CRUZ, I. C. S., LEAO, Z. M. A. N., KIKUCHI, R. K. P. 2014
Loiola, M. M., CRUZ, I. C. S., LEAO, Z. M. A. N., KIKUCHI, R. K. P. 2014	-13.6051	-38.8979	Loiola, M. M., CRUZ, I. C. S., LEAO, Z. M. A. N., KIKUCHI, R. K. P. 2014
Loiola, M. M., CRUZ, I. C. S., LEAO, Z. M. A. N., KIKUCHI, R. K. P. 2014	-13.6231	-38.8902	Loiola, M. M., CRUZ, I. C. S., LEAO, Z. M. A. N., KIKUCHI, R. K. P. 2014
Loiola, M. M., CRUZ, I. C. S., LEAO, Z. M. A. N., KIKUCHI, R. K. P. 2014	-13.6391	-38.8893	Loiola, M. M., CRUZ, I. C. S., LEAO, Z. M. A. N., KIKUCHI, R. K. P. 2014
Loiola, M. M., CRUZ, I. C. S., LEAO, Z. M. A. N., KIKUCHI, R. K. P. 2014	-13.6678	-38.8947	Loiola, M. M., CRUZ, I. C. S., LEAO, Z. M. A. N., KIKUCHI, R. K. P. 2014
Segal, B. e Castro, C. B. 2011	-17.85583333	-39.25416667	Segal, B. e Castro, C. B. 2011
Segal, B. e Castro, C. B. 2011	-17.89027778	-39.05694444	Segal, B. e Castro, C. B. 2011
Segal, B. e Castro, C. B. 2011	-18.02305556	-38.73055556	Segal, B. e Castro, C. B. 2011
Feitosa, J. L. L., Ferreira, B. P. 2014	-8.746388889	-35.07555556	Feitosa, J. L. L., Ferreira, B. P. 2014
Obs_Pessoal_Leo_2016	-23.535	-45.08166667	Obs_Pessoal_Leo_2016
Obs_Pessoal_Leo_2017	-23.55222222	-45.08083333	Obs_Pessoal_Leo_2017
Los zoantídeos (cnidaria, anthozoa, zoanthiniaria), de la región occidental de cuba	21.901643	-84.508642	Los zoantídeos (cnidaria, anthozoa, zoanthiniaria), de la región occidental de cuba
Los zoantídeos (cnidaria, anthozoa, zoanthiniaria), de la región occidental de cuba	21.823768	-84.904405	Los zoantídeos (cnidaria, anthozoa, zoanthiniaria), de la región occidental de cuba
Los zoantídeos (cnidaria, anthozoa, zoanthiniaria), de la región occidental de cuba	23.135267	-82.416465	Los zoantídeos (cnidaria, anthozoa, zoanthiniaria), de la región occidental de cuba
Los zoantídeos (cnidaria, anthozoa, zoanthiniaria), de la región occidental de cuba	23.12314	-82.434026	Los zoantídeos (cnidaria, anthozoa, zoanthiniaria), de la región occidental de cuba
Los zoantídeos (cnidaria, anthozoa, zoanthiniaria), de la región occidental de cuba	23.053637	-82.5672	Los zoantídeos (cnidaria, anthozoa, zoanthiniaria), de la región occidental de cuba
Los zoantídeos (cnidaria, anthozoa, zoanthiniaria), de la región occidental de cuba	23.154851	-81.864333	Los zoantídeos (cnidaria, anthozoa, zoanthiniaria), de la región occidental de cuba
Los zoantídeos (cnidaria, anthozoa, zoanthiniaria), de la región occidental de cuba	23.099104	-81.468182	Los zoantídeos (cnidaria, anthozoa, zoanthiniaria), de la región occidental de cuba
Los zoantídeos (cnidaria, anthozoa, zoanthiniaria), de la región occidental de cuba	22.16001	-81.195726	Los zoantídeos (cnidaria, anthozoa, zoanthiniaria), de la región occidental de cuba
Assessing the antipredatory defensive strategies of Caribbean non-scleractinian zoantharians (Cnidaria): is the sting the only thing?	25.24853333	-80.19651667	Assessing the antipredatory defensive strategies of Caribbean non-scleractinian zoantharians (Cnidaria): is the sting the only thing?
Assessing the antipredatory defensive strategies of Caribbean non-scleractinian zoantharians (Cnidaria): is the sting the only thing?	24.94993333	-80.45371667	Assessing the antipredatory defensive strategies of Caribbean non-scleractinian zoantharians (Cnidaria): is the sting the only thing?
Assessing the antipredatory defensive strategies of Caribbean non-scleractinian zoantharians (Cnidaria): is the sting the only thing?	25.13083333	-80.29201667	Assessing the antipredatory defensive strategies of Caribbean non-scleractinian zoantharians (Cnidaria): is the sting the only thing?
Assessing the antipredatory defensive strategies of Caribbean non-scleractinian zoantharians (Cnidaria): is the sting the only thing?	25.71468333	-79.29358333	Assessing the antipredatory defensive strategies of Caribbean non-scleractinian zoantharians (Cnidaria): is the sting the only thing?
Assessing the antipredatory defensive strategies of Caribbean non-scleractinian zoantharians (Cnidaria): is the sting the only thing?	24.57134722	-75.93271389	Assessing the antipredatory defensive strategies of Caribbean non-scleractinian zoantharians (Cnidaria): is the sting the only thing?
Coral community structure and sedimentation at different distances from the coast of the Abrolhos Bank, Brazil	-17.79212778	-39.04666667	Coral community structure and sedimentation at different distances from the coast of the Abrolhos Bank, Brazil
Coral community structure and sedimentation at different distances from the coast of the Abrolhos Bank, Brazil	-17.88791667	-38.98777778	Coral community structure and sedimentation at different distances from the coast of the Abrolhos Bank, Brazil
Coral community structure and sedimentation at different distances from the coast of the Abrolhos Bank, Brazil	-17.97338333	-38.67055556	Coral community structure and sedimentation at different distances from the coast of the Abrolhos Bank, Brazil
Cruz, I. C. S., Kikuchi, R. K. P., Leao, Z. M. A. N. 2008 USE OF THE VIDEO TRANSECT METHOD FOR CHARACTERIZING THE ITACOLOMIS REEFS, EASTERN BRAZIL. BRAZILIAN JOURNAL OF OCEANOGRAPHY, 56:271-280	-16.88777778	-39.09166667	Cruz, I. C. S., Kikuchi, R. K. P., Leao, Z. M. A. N. 2008 USE OF THE VIDEO TRANSECT METHOD FOR CHARACTERIZING THE ITACOLOMIS REEFS, EASTERN BRAZIL. BRAZILIAN JOURNAL OF OCEANOGRAPHY, 56:271-280
Loiola, M. M., CRUZ, I. C. S., LEAO, Z. M. A. N., KIKUCHI, R. K. P. 2014 Definition of priority areas for the conservation of a coastal reef complex in the eastern Brazilian coast. Journal of Integrated Coastal Zone Management, 14:611-624	-13.3808	-38.9049	Loiola, M. M., CRUZ, I. C. S., LEAO, Z. M. A. N., KIKUCHI, R. K. P. 2014 Definition of priority areas for the conservation of a coastal reef complex in the eastern Brazilian coast. Journal of Integrated Coastal Zone Management, 14:611-624
Loiola, M. M., CRUZ, I. C. S., LEAO, Z. M. A. N., KIKUCHI, R. K. P. 2014 Definition of priority areas for the conservation of a coastal reef complex in the eastern Brazilian coast. Journal of Integrated Coastal Zone Management, 14:611-625	-13.4737	-38.8973	Loiola, M. M., CRUZ, I. C. S., LEAO, Z. M. A. N., KIKUCHI, R. K. P. 2014 Definition of priority areas for the conservation of a coastal reef complex in the eastern Brazilian coast. Journal of Integrated Coastal Zone Management, 14:611-625
Loiola, M. M., CRUZ, I. C. S., LEAO, Z. M. A. N., KIKUCHI, R. K. P. 2014 Definition of priority areas for the conservation of a coastal reef complex in the eastern Brazilian coast. Journal of Integrated Coastal Zone Management, 14:611-626	-13.4841	-38.9038	Loiola, M. M., CRUZ, I. C. S., LEAO, Z. M. A. N., KIKUCHI, R. K. P. 2014 Definition of priority areas for the conservation of a coastal reef complex in the eastern Brazilian coast. Journal of Integrated Coastal Zone Management, 14:611-626
Loiola, M. M., CRUZ, I. C. S., LEAO, Z. M. A. N., KIKUCHI, R. K. P. 2014 Definition of priority areas for the conservation of a coastal reef complex in the eastern Brazilian coast. Journal of Integrated Coastal Zone Management, 14:611-627	-13.5944	-38.8948	Loiola, M. M., CRUZ, I. C. S., LEAO, Z. M. A. N., KIKUCHI, R. K. P. 2014 Definition of priority areas for the conservation of a coastal reef complex in the eastern Brazilian coast. Journal of Integrated Coastal Zone Management, 14:611-627
Loiola, M. M., CRUZ, I. C. S., LEAO, Z. M. A. N., KIKUCHI, R. K. P. 2014 Definition of priority areas for the conservation of a coastal reef complex in the eastern Brazilian coast. Journal of Integrated Coastal Zone Management, 14:611-628	-13.6051	-38.8979	Loiola, M. M., CRUZ, I. C. S., LEAO, Z. M. A. N., KIKUCHI, R. K. P. 2014 Definition of priority areas for the conservation of a coastal reef complex in the eastern Brazilian coast. Journal of Integrated Coastal Zone Management, 14:611-628
Loiola, M. M., CRUZ, I. C. S., LEAO, Z. M. A. N., KIKUCHI, R. K. P. 2014 Definition of priority areas for the conservation of a coastal reef complex in the eastern Brazilian coast. Journal of Integrated Coastal Zone Management, 14:611-629	-13.6231	-38.8902	Loiola, M. M., CRUZ, I. C. S., LEAO, Z. M. A. N., KIKUCHI, R. K. P. 2014 Definition of priority areas for the conservation of a coastal reef complex in the eastern Brazilian coast. Journal of Integrated Coastal Zone Management, 14:611-629
Loiola, M. M., CRUZ, I. C. S., LEAO, Z. M. A. N., KIKUCHI, R. K. P. 2014 Definition of priority areas for the conservation of a coastal reef complex in the eastern Brazilian coast. Journal of Integrated Coastal Zone Management, 14:611-630	-13.6391	-38.8893	Loiola, M. M., CRUZ, I. C. S., LEAO, Z. M. A. N., KIKUCHI, R. K. P. 2014 Definition of priority areas for the conservation of a coastal reef complex in the eastern Brazilian coast. Journal of Integrated Coastal Zone Management, 14:611-630
Loiola, M. M., CRUZ, I. C. S., LEAO, Z. M. A. N., KIKUCHI, R. K. P. 2014 Definition of priority areas for the conservation of a coastal reef complex in the eastern Brazilian coast. Journal of Integrated Coastal Zone Management, 14:611-631	-13.6678	-38.8947	Loiola, M. M., CRUZ, I. C. S., LEAO, Z. M. A. N., KIKUCHI, R. K. P. 2014 Definition of priority areas for the conservation of a coastal reef complex in the eastern Brazilian coast. Journal of Integrated Coastal Zone Management, 14:611-631
Feitosa, J. L. L., Ferreira, B. P. 2014 Distribution and feeding patterns of juvenile parrotfish on algal-dominated coral reefs. Marine Ecology, Early View: 1–15	-8.747405	-35.082794	Feitosa, J. L. L., Ferreira, B. P. 2014 Distribution and feeding patterns of juvenile parrotfish on algal-dominated coral reefs. Marine Ecology, Early View: 1–15
Emerged reef zonation of the Costa dos Corais Environmental Protection Area, northeast Brazil, Andrea Quirino Steiner1 , Fernanda Maria Duarte Amaral2 , João Renato de Barros Campos do Amaral3 , Roberto Sassi4 , Juliana Imenis Barradas5	-9.468634	-35.538643	Emerged reef zonation of the Costa dos Corais Environmental Protection Area, northeast Brazil, Andrea Quirino Steiner1 , Fernanda Maria Duarte Amaral2 , João Renato de Barros Campos do Amaral3 , Roberto Sassi4 , Juliana Imenis Barradas5
Emerged reef zonation of the Costa dos Corais Environmental Protection Area, northeast Brazil, Andrea Quirino Steiner1 , Fernanda Maria Duarte Amaral2 , João Renato de Barros Campos do Amaral3 , Roberto Sassi4 , Juliana Imenis Barradas6	-9.448476	-35.526683	Emerged reef zonation of the Costa dos Corais Environmental Protection Area, northeast Brazil, Andrea Quirino Steiner1 , Fernanda Maria Duarte Amaral2 , João Renato de Barros Campos do Amaral3 , Roberto Sassi4 , Juliana Imenis Barradas6
Emerged reef zonation of the Costa dos Corais Environmental Protection Area, northeast Brazil, Andrea Quirino Steiner1 , Fernanda Maria Duarte Amaral2 , João Renato de Barros Campos do Amaral3 , Roberto Sassi4 , Juliana Imenis Barradas7	-10.17266	-36.154885	Emerged reef zonation of the Costa dos Corais Environmental Protection Area, northeast Brazil, Andrea Quirino Steiner1 , Fernanda Maria Duarte Amaral2 , João Renato de Barros Campos do Amaral3 , Roberto Sassi4 , Juliana Imenis Barradas7
Emerged reef zonation of the Costa dos Corais Environmental Protection Area, northeast Brazil, Andrea Quirino Steiner1 , Fernanda Maria Duarte Amaral2 , João Renato de Barros Campos do Amaral3 , Roberto Sassi4 , Juliana Imenis Barradas8	-9.111849	-35.262402	Emerged reef zonation of the Costa dos Corais Environmental Protection Area, northeast Brazil, Andrea Quirino Steiner1 , Fernanda Maria Duarte Amaral2 , João Renato de Barros Campos do Amaral3 , Roberto Sassi4 , Juliana Imenis Barradas8
Emerged reef zonation of the Costa dos Corais Environmental Protection Area, northeast Brazil, Andrea Quirino Steiner1 , Fernanda Maria Duarte Amaral2 , João Renato de Barros Campos do Amaral3 , Roberto Sassi4 , Juliana Imenis Barradas9	-8.755669	-35.087966	Emerged reef zonation of the Costa dos Corais Environmental Protection Area, northeast Brazil, Andrea Quirino Steiner1 , Fernanda Maria Duarte Amaral2 , João Renato de Barros Campos do Amaral3 , Roberto Sassi4 , Juliana Imenis Barradas9
Emerged reef zonation of the Costa dos Corais Environmental Protection Area, northeast Brazil, Andrea Quirino Steiner1 , Fernanda Maria Duarte Amaral2 , João Renato de Barros Campos do Amaral3 , Roberto Sassi4 , Juliana Imenis Barradas10	-8.708937	-35.073438	Emerged reef zonation of the Costa dos Corais Environmental Protection Area, northeast Brazil, Andrea Quirino Steiner1 , Fernanda Maria Duarte Amaral2 , João Renato de Barros Campos do Amaral3 , Roberto Sassi4 , Juliana Imenis Barradas10
