# Supplementary material for: The effect of climate change on the distribution of a tropical zoanthid (Palythoa caribaeorum) and its ecological implications
Source: PeerJ. 2018 May 17;6:e4777. doi: 10.7717/peerj.4777 (PMC5960586; doi:10.7717/peerj.4777)
Supplement: Supplemental Information 1 — Files contain all datasets in .csv format, along with the codes used for variable selection in R, and references list with original data. [file peerj-06-4777-s001.zip › MaxentVariableSelection_R_code.txt]

# load the raster package
library(raster)

#-------------------Preparing the files for occurrence and background points--------------
# Load the occurrence records
i <- 1

for (i in 1:10){
setwd("D:/Running_OccurrenceThinner/Geogra_filtered_0.5_1")

FileName <- paste0("palythoa_thi",i,".csv")
occurrencelocations <- read.csv(FileName,header=TRUE)
LonLatData <- occurrencelocations[,c(2,3)]

# Load the background locations
setwd("D:/Running_MaxentSelectionVariables")
backgroundlocations <- read.csv('background_10000.csv',header=TRUE)
LonLatDataB <- backgroundlocations[,c(2,3)]

# Then load the environmental variables into R with the help of the
# stack function of the 'raster' package.You can not just copy the
# following line but have to adjust the filepath to your own.

setwd("D:/Masked_ASCII_data")
Grids <-  stack(c('calcite.asc','chlomax.asc','chlomean.asc','chlomin.asc','chlorange.asc','cloudmax.asc',
                  'cloudmean.asc','cloudmin.asc','damax.asc','damean.asc','damin.asc','dissox.asc',
                  'nitrate.asc','parmax.asc','parmean.asc','ph.asc', 'phos.asc','salinity.asc','silicate.asc',
                  'sstmax.asc','sstmean.asc','sstmin.asc','sstrange.asc','satmax.asc','satmean.asc',
                  'satmin.asc', 'satrange.asc'))

# Extracting the variables for all occurrencelocations
VariablesAtOccurrencelocations <- raster::extract(Grids,LonLatData)

# Extracting the variables for all backgroundlocations
VariablesAtBackgroundlocations <- raster::extract(Grids,LonLatDataB)

# Combining the extracted values with the longitude and latitude values
Outfile <- as.data.frame(cbind("Palythoa", LonLatData,
                               VariablesAtOccurrencelocations))

colnames(Outfile) <- c("species","longitude","latitude",
                       colnames(VariablesAtOccurrencelocations))
#writing this table to a csv file:
setwd("D:/Running_MaxentSelectionVariables")
write.csv(Outfile, file =
            "VariablesAtOccurrencelocations.csv", append = FALSE,sep = ",", eol =
            "\n", na = "NA", dec = ".",col.names = TRUE,row.names=FALSE)


# Combining the extracted values with the longitude and latitude values
Outfile <- as.data.frame(cbind("Background", LonLatDataB,
                               VariablesAtBackgroundlocations))
colnames(Outfile) <- c("species","longitude","latitude",
                       colnames(VariablesAtBackgroundlocations))
#writing this table to a csv file:
setwd("D:/Running_MaxentSelectionVariables")
write.csv(Outfile, file =
            "VariablesAtBackgroundlocations.csv", append = FALSE,sep = ",", eol =
            "\n", na = "NA", dec = ".",col.names = TRUE,row.names=FALSE)

#--------------------------------Argument settings--------------------------------------
#Path to the maxent.jar file
maxent <- ("C:/Users/leonardo/Documents/R/win-library/3.3/dismo/java/maxent.jar")

#Path to the output directory
OutName <- paste0("D:/Running_MaxentSelectionVariables/Geogr_filtered_0.5_1/Results_palythoa_thi",i,"_10000")
outdir <- (OutName)

#Path to the environmental variables same extent and resolution
gridfolder <- ("D:/Masked_ASCII_data")

#Path to the occurrence locations created above
occurrencelocations <- ('D:/Running_MaxentSelectionVariables/VariablesAtOccurrencelocations.csv')

#Path to the background locations
backgroundlocations <- ('D:/Running_MaxentSelectionVariables/VariablesAtBackgroundlocations.csv')

#Set the contribution threshold which a variable will be excluded if under it
contributionthreshold <- 4

#set correlation threshold, Of the correlated variables, only the variable with the highest contribution score will be kept
correlationthreshold <- 0.9

#set beta-multiplier range
betamultiplier=seq(0.5,10,0.5)

additionalargs=""

#-------------------------Running Maxent Variable Selection---------------------------
library("MaxentVariableSelection")
VariableSelection(maxent,
                  outdir,
                  gridfolder,
                  occurrencelocations,
                  backgroundlocations,
                  additionalargs,
                  contributionthreshold,
                  correlationthreshold,
                  betamultiplier)
                        
rm(LonLatData, LonLatDataB, Outfile, VariablesAtBackgroundlocations, VariablesAtOccurrencelocations,
  additionalargs, backgroundlocations, betamultiplier, contributionthreshold,
  correlationthreshold, FileName, gridfolder, Grids, maxent, occurrencelocations, outdir, OutName)

}
