# Supplementary material for: The effect of climate change on the distribution of a tropical zoanthid (Palythoa caribaeorum) and its ecological implications
Source: PeerJ. 2018 May 17;6:e4777. doi: 10.7717/peerj.4777 (PMC5960586; doi:10.7717/peerj.4777)
Supplement: Supplemental Information 1 — Files contain all datasets in .csv format, along with the codes used for variable selection in R, and references list with original data. [file peerj-06-4777-s001.zip › Occurrence_Thinner_Java_code.txt]

Verbruggen H. (2012) OccurrenceThinner version 1.04. http://www.phycoweb.net/software/OccurrenceThinner


Code:
java -jar occurrenceThinner104.jar -i palythoa.csv -r Pc_occurrences_after_data_grooming.asc -t1 0.5 -t2 1
