# Supplementary material for: The effect of climate change on the distribution of a tropical zoanthid (Palythoa caribaeorum) and its ecological implications
Source: PeerJ. 2018 May 17;6:e4777. doi: 10.7717/peerj.4777 (PMC5960586; doi:10.7717/peerj.4777)
Supplement: Supplemental Information 1 — Files contain all datasets in .csv format, along with the codes used for variable selection in R, and references list with original data. [file peerj-06-4777-s001.zip › Pc_occurrences_after_data_grooming.csv]

Specie	longitude	latitude
Palythoa_caribaeorum	-48.37500526	-27.6250017
Palythoa_caribaeorum	-48.37500526	-27.29166838
Palythoa_caribaeorum	-48.29167193	-27.20833504
Palythoa_caribaeorum	-48.4583386	-27.12500172
Palythoa_caribaeorum	-48.54167193	-26.37500174
Palythoa_caribaeorum	-46.20833869	-24.2916685
Palythoa_caribaeorum	-45.29167205	-23.95833517
Palythoa_caribaeorum	-45.45833871	-23.87500185
Palythoa_caribaeorum	-45.37500539	-23.87500185
Palythoa_caribaeorum	-45.20833872	-23.87500185
Palythoa_caribaeorum	-45.45833871	-23.79166852
Palythoa_caribaeorum	-45.37500539	-23.79166852
Palythoa_caribaeorum	-45.1250054	-23.79166852
Palythoa_caribaeorum	-45.37500539	-23.62500186
Palythoa_caribaeorum	-45.04167207	-23.54166852
Palythoa_caribaeorum	-44.87500541	-23.37500187
Palythoa_caribaeorum	-44.62500541	-23.29166853
Palythoa_caribaeorum	-44.54167209	-23.29166853
Palythoa_caribaeorum	-44.62500541	-23.20833521
Palythoa_caribaeorum	-44.54167209	-23.20833521
Palythoa_caribaeorum	-44.37500542	-23.20833521
Palythoa_caribaeorum	-44.12500543	-23.20833521
Palythoa_caribaeorum	-44.70833874	-23.12500187
Palythoa_caribaeorum	-44.2916721	-23.12500187
Palythoa_caribaeorum	-44.20833877	-23.12500187
Palythoa_caribaeorum	-44.12500543	-23.12500187
Palythoa_caribaeorum	-44.62500541	-23.04166855
Palythoa_caribaeorum	-44.54167209	-23.04166855
Palythoa_caribaeorum	-44.45833876	-23.04166855
Palythoa_caribaeorum	-44.37500542	-23.04166855
Palythoa_caribaeorum	-44.2916721	-23.04166855
Palythoa_caribaeorum	-44.20833877	-23.04166855
Palythoa_caribaeorum	-44.12500543	-23.04166855
Palythoa_caribaeorum	-44.37500542	-22.95833522
Palythoa_caribaeorum	-41.95833886	-22.95833522
Palythoa_caribaeorum	-41.87500552	-22.79166856
Palythoa_caribaeorum	-41.87500552	-22.70833522
Palythoa_caribaeorum	-40.37500558	-20.7083353
Palythoa_caribaeorum	-29.37500603	-20.45833531
Palythoa_caribaeorum	-29.29167269	-20.45833531
Palythoa_caribaeorum	-39.37500563	-18.20833541
Palythoa_caribaeorum	-38.70833898	-18.04166874
Palythoa_caribaeorum	-39.45833896	-17.95833542
Palythoa_caribaeorum	-39.29167229	-17.95833542
Palythoa_caribaeorum	-39.20833897	-17.95833542
Palythoa_caribaeorum	-38.70833898	-17.95833542
Palythoa_caribaeorum	-39.29167229	-17.87500208
Palythoa_caribaeorum	-39.12500564	-17.87500208
Palythoa_caribaeorum	-39.0416723	-17.87500208
Palythoa_caribaeorum	-38.95833897	-17.87500208
Palythoa_caribaeorum	-39.12500564	-17.79166876
Palythoa_caribaeorum	-39.0416723	-17.79166876
Palythoa_caribaeorum	-39.0416723	-17.70833543
Palythoa_caribaeorum	-38.95833897	-17.70833543
Palythoa_caribaeorum	-38.95833897	-17.54166877
Palythoa_caribaeorum	-39.12500564	-17.45833543
Palythoa_caribaeorum	-39.0416723	-17.45833543
Palythoa_caribaeorum	-39.0416723	-16.95833546
Palythoa_caribaeorum	-39.12500564	-16.87500213
Palythoa_caribaeorum	-39.0416723	-16.87500213
Palythoa_caribaeorum	-38.87500565	-13.70833559
Palythoa_caribaeorum	-38.87500565	-13.62500226
Palythoa_caribaeorum	-38.87500565	-13.54166893
Palythoa_caribaeorum	-38.87500565	-13.45833559
Palythoa_caribaeorum	-38.79167232	-13.45833559
Palythoa_caribaeorum	-38.87500565	-13.37500226
Palythoa_caribaeorum	-38.54167233	-13.04166895
Palythoa_caribaeorum	-38.54167233	-12.95833561
Palythoa_caribaeorum	-38.54167233	-12.87500229
Palythoa_caribaeorum	-38.62500566	-12.79166896
Palythoa_caribaeorum	-38.54167233	-12.79166896
Palythoa_caribaeorum	-36.12500575	-10.20833573
Palythoa_caribaeorum	-35.70833911	-9.708335745
Palythoa_caribaeorum	-35.70833911	-9.625002415
Palythoa_caribaeorum	-35.54167245	-9.458335755
Palythoa_caribaeorum	-35.29167245	-9.125002435
Palythoa_caribaeorum	-35.1250058	-8.791669115
Palythoa_caribaeorum	-35.04167246	-8.708335785
Palythoa_caribaeorum	-35.04167246	-8.625002455
Palythoa_caribaeorum	-35.04167246	-8.541669125
Palythoa_caribaeorum	-34.95833914	-8.375002465
Palythoa_caribaeorum	-34.95833914	-8.208335805
Palythoa_caribaeorum	-34.79167247	-7.125002515
Palythoa_caribaeorum	-35.1250058	-5.958335895
Palythoa_caribaeorum	-35.20833913	-5.708335905
Palythoa_caribaeorum	-33.79167252	-3.875002645
Palythoa_caribaeorum	-32.45833923	-3.875002645
Palythoa_caribaeorum	-32.37500591	-3.875002645
Palythoa_caribaeorum	-32.37500591	-3.791669315
Palythoa_caribaeorum	-38.62500566	-3.708335985
Palythoa_caribaeorum	-38.79167232	-3.541669325
Palythoa_caribaeorum	-39.0416723	-3.375002665
Palythoa_caribaeorum	-39.29167229	-3.208336005
Palythoa_caribaeorum	-39.54167228	-3.125002675
Palythoa_caribaeorum	-39.45833896	-3.125002675
Palythoa_caribaeorum	-40.87500557	-2.875002685
Palythoa_caribaeorum	-79.95833733	9.374996825
Palythoa_caribaeorum	-79.875004	9.374996825
Palythoa_caribaeorum	-76.20833749	9.374996825
Palythoa_caribaeorum	-79.79167068	9.541663485
Palythoa_caribaeorum	-79.70833735	9.541663485
Palythoa_caribaeorum	-78.70833738	9.541663485
Palythoa_caribaeorum	-67.95833781	10.54166344
Palythoa_caribaeorum	-66.12500456	10.54166344
Palythoa_caribaeorum	-66.04167123	10.54166344
Palythoa_caribaeorum	-66.29167121	10.62499678
Palythoa_caribaeorum	-66.20833789	10.62499678
Palythoa_caribaeorum	-66.12500456	10.62499678
Palythoa_caribaeorum	-68.2083378	10.79166344
Palythoa_caribaeorum	-68.2083378	10.87499677
Palythoa_caribaeorum	-65.9583379	11.04166342
Palythoa_caribaeorum	-74.20833756	11.20833009
Palythoa_caribaeorum	-74.20833756	11.29166342
Palythoa_caribaeorum	-73.95833758	11.37499675
Palythoa_caribaeorum	-72.95833762	11.54166341
Palythoa_caribaeorum	-66.87500452	11.70833007
Palythoa_caribaeorum	-66.95833785	11.7916634
Palythoa_caribaeorum	-66.87500452	11.7916634
Palythoa_caribaeorum	-66.70833787	11.7916634
Palythoa_caribaeorum	-66.54167121	11.87499673
Palythoa_caribaeorum	-68.95833778	12.12499672
Palythoa_caribaeorum	-81.70833726	12.45833003
Palythoa_caribaeorum	-61.45833808	16.12499655
Palythoa_caribaeorum	-63.20833801	17.6249965
Palythoa_caribaeorum	-64.79167127	17.79166315
Palythoa_caribaeorum	-64.62500461	17.79166315
Palythoa_caribaeorum	-76.7916708	17.95832981
Palythoa_caribaeorum	-67.04167118	17.95832981
Palythoa_caribaeorum	-66.62500454	17.95832981
Palythoa_caribaeorum	-67.87500449	18.04166315
Palythoa_caribaeorum	-64.70833794	18.29166314
Palythoa_caribaeorum	-64.95833794	18.37499646
Palythoa_caribaeorum	-64.70833794	18.37499646
Palythoa_caribaeorum	-77.37500411	18.4583298
Palythoa_caribaeorum	-63.70833799	18.79166311
Palythoa_caribaeorum	-80.62500397	19.54166309
Palythoa_caribaeorum	-91.95833685	20.20832972
Palythoa_caribaeorum	-86.87500372	20.87499637
Palythoa_caribaeorum	-84.87500381	21.79166299
Palythoa_caribaeorum	-84.54167048	21.87499633
Palythoa_caribaeorum	-81.20833728	22.12499632
Palythoa_caribaeorum	-81.20833728	22.20832964
Palythoa_caribaeorum	-82.54167057	23.04166294
Palythoa_caribaeorum	-82.45833724	23.12499628
Palythoa_caribaeorum	-82.37500391	23.12499628
Palythoa_caribaeorum	-81.87500393	23.12499628
Palythoa_caribaeorum	-81.45833728	23.12499628
Palythoa_caribaeorum	-82.12500391	23.2083296
Palythoa_caribaeorum	-76.04167082	23.79166292
Palythoa_caribaeorum	-76.45833747	24.2916629
Palythoa_caribaeorum	-81.87500393	24.54166289
Palythoa_caribaeorum	-81.62500393	24.54166289
Palythoa_caribaeorum	-75.95833749	24.54166289
Palythoa_caribaeorum	-81.45833728	24.62499621
Palythoa_caribaeorum	-76.7916708	24.79166288
Palythoa_caribaeorum	-80.45833731	24.95832954
Palythoa_caribaeorum	-80.29167066	25.1249962
Palythoa_caribaeorum	-80.20833733	25.20832953
Palythoa_caribaeorum	-80.125004	25.45832951
Palythoa_caribaeorum	-80.125004	25.62499618
Palythoa_caribaeorum	-79.29167069	25.7083295
Palythoa_caribaeorum	-79.20833737	25.7083295
Palythoa_caribaeorum	-79.29167069	25.79166284
Palythoa_caribaeorum	-80.125004	26.20832949
Palythoa_caribaeorum	-80.04167066	26.70832946
Palythoa_caribaeorum	-64.70833794	32.29166257
Palythoa_caribaeorum	-64.70833794	32.3749959
